# Supplementary material for: Physical Activity Influences Negative Emotion Among College Students in China: The Mediating and Moderating Role of Psychological Resilience
Source: Healthcare (Basel). 2025 May 17;13(10):1170. doi: 10.3390/healthcare13101170 (PMC12110846; doi:10.3390/healthcare13101170)
Supplement: Supplementary file 1 [file healthcare-13-01170-s001.zip]

Archive with 2 entries (2 files):
- Questionnaire Survey.pdf
- 调查问卷.pdf
